# Supplementary material for: Effects of Cognitive Training Programs on Executive Function in Children and Adolescents with Autism Spectrum Disorder: A Systematic Review
Source: Brain Sci. 2021 Sep 27;11(10):1280. doi: 10.3390/brainsci11101280 (PMC8534174; doi:10.3390/brainsci11101280)
Supplement: Supplementary file 1 [file brainsci-11-01280-s001.zip]

Archive with 1 entries (1 files):
- brainsci-1344419-supplementary.pdf
